# Supplementary material for: Highly Pathogenic Avian Influenza A(H5N8) Viruses Reintroduced into South Korea by Migratory Waterfowl, 2014–2015
Source: Emerg Infect Dis. 2016 Mar;22(3):507–10. doi: 10.3201/eid2203.151006 (PMC4766904; doi:10.3201/eid2203.151006)
Supplement: Technical Appendix 2 — Sequences from the Global Initiative on Sharing All Influenza Data EpiFlu Database on which this research is based. [file 15-1006-Techapp-s2.xls]

## Sheet: Acknowledge Table
We acknowledge the authors, originating and submitting laboratories of the sequences from GISAID’s EpiFlu™ Database on which this research is based. The list is detailed below.
All submitters of data may be contacted directly via the GISAID website www.gisaid.org
Segment ID	Segment	Country	Collection date	Isolate name	Originating Lab	Submitting Lab	Authors
EPI576384	HA	Sweden	2015-Feb-18	A/MuteSwan/Sweden/SVA-U1503110277-SZ502/2015	National Veterinary Institute	National Veterinary Institute	'Zohari,Siamak';'Ullman,Karin'; 'Olofson,Ann-Sophie'
EPI576391	HA	Sweden	2015-Feb-18	A/MuteSwan/Sweden/SVA-1503130141-SZ543/2015	National Veterinary Institute	National Veterinary Institute	'Zohari,Siamak';'Karin,Ullman';Olofsson,Ann-Sophie*
EPI547678	HA	Netherlands	2014-Nov-14	A/Chicken/Netherlands/14015526/2014	Central Veterinary Institute	Central Veterinary Institute	Heutink, Rene; Harders, Frank; Verschuren-Pritz, Sylvia; Bossers, Alex; Koch, Guus; Bouwstra, Ruth
EPI548623	HA	Netherlands	2014-Nov-15	A/chicken/Netherlands/14015531/2014	Central Veterinary Institute	Central Veterinary Institute	Heutink, Rene; Harders, Frank; Verschuren-Pritz, Sylvia; Bossers, Alex; Koch, Guus; Bouwstra, Ruth
EPI547673	HA	United Kingdom	2014-Nov-14	A/duck/England/36254/14	Animal and Plant Health Agency (APHA)	Animal and Plant Health Agency (APHA)	Hanna, Amanda; Ellis, Richard; Ceeraz, Vanessa; Seekings, James; Londt, Brandon; Brookes, Sharon; Banks, Jill; Essen, Stephen; Brown, Ian
EPI550848	HA	United Kingdom	2014-Nov-14	A/duck/England/36038/14	Animal and Plant Health Agency (APHA)	Animal and Plant Health Agency (APHA)	Hanna, Amanda; Ellis, Richard; Ceeraz, Vanessa; Seekings, James; Londt, Brandon; Brookes, Sharon; Banks, Jill; Essen, Stephen; Brown, Ian
EPI550849	HA	United Kingdom	2014-Nov-14	A/duck/England/36226/14	Animal and Plant Health Agency (APHA)	Animal and Plant Health Agency (APHA)	Hanna, Amanda; Ellis, Richard; Ceeraz, Vanessa; Seekings, James; Londt, Brandon; Brookes, Sharon; Banks, Jill; Essen, Stephen; Brown, Ian
EPI544756	HA	Germany	2014-Nov-04	A/turkey/Germany-MV/R2472/2014		Friedrich-Loeffler-Institut
EPI552746	HA	Germany	2014-Nov-04	A/turkey/Germany/R2474-L00899/2014		Friedrich-Loeffler-Institut
EPI585111	HA	Netherlands	2015-Feb-25	A/eurasian wigeon/Netherlands/1/2015	Erasmus Medical Center	Erasmus Medical Center	Verhagen, Josanne; Vuong, Oanh; Van der Jeugd, Henk; Nolet, Bart; Fouchier, Ron
EPI553349	HA	Russian Federation	2014-Sep-25	A/wigeon/Sakha/1/2014	State Research Center of Virology and Biotechnology Vector	State Research Center of Virology and Biotechnology Vector	Susloparov, I; Kolosova, N; Goncharova, N; Marchenko, V; Ryzhikov, A
EPI573220	HA	Korea, Republic of	2014-Jul-31	A/goose/Korea/H1698/2014		Animal and Plant Quarantine Agency
EPI573219	HA	Korea, Republic of	2014-Jul-29	A/goose/Korea/H1689/2014		Animal and Plant Quarantine Agency
EPI573211	HA	Korea, Republic of	2014-Jun-13	A/goose/Korea/H1545/2014		Animal and Plant Quarantine Agency
EPI573204	HA	Korea, Republic of	2014-Apr-21	A/goose/Korea/H1296/2014		Animal and Plant Quarantine Agency
EPI573202	HA	Korea, Republic of	2014-Apr-12	A/chicken/Korea/H1268/2014	Animal and Plant Quarantine Agency	Animal and Plant Quarantine Agency
EPI573235	HA	Korea, Republic of	2014-Nov-24	A/Korean native chicken/Korea/H1903/2014		Animal and Plant Quarantine Agency
EPI573233	HA	Korea, Republic of	2014-Nov-12	A/Korean native chicken/Korea/H1847/2014		Animal and Plant Quarantine Agency
EPI573226	HA	Korea, Republic of	2014-Oct-01	A/Korean native chicken/Korea/H1747/2014		Animal and Plant Quarantine Agency
EPI573218	HA	Korea, Republic of	2014-Jul-28	A/Korean native chicken/Korea/H1687/2014		Animal and Plant Quarantine Agency
EPI573212	HA	Korea, Republic of	2014-Jun-16	A/Korean native chicken/Korea/H1554/2014		Animal and Plant Quarantine Agency
EPI573207	HA	Korea, Republic of	2014-May-08	A/chicken/Korea/H1350/2014		Animal and Plant Quarantine Agency
EPI573205	HA	Korea, Republic of	2014-Apr-23	A/Korean native chicken/Korea/H1299/2014		Animal and Plant Quarantine Agency
EPI573203	HA	Korea, Republic of	2014-Apr-20	A/chicken/Korea/H1292/2014		Animal and Plant Quarantine Agency
EPI573201	HA	Korea, Republic of	2014-Apr-07	A/chicken/Korea/H1236/2014		Animal and Plant Quarantine Agency
EPI573200	HA	Korea, Republic of	2014-Mar-21	A/Korean native chicken/Korea/H1139/2014		Animal and Plant Quarantine Agency
EPI573199	HA	Korea, Republic of	2014-Mar-17	A/breeder chicken/Korea/H1068/2014		Animal and Plant Quarantine Agency
EPI573197	HA	Korea, Republic of	2014-Mar-06	A/chicken/Korea/H881/2014		Animal and Plant Quarantine Agency
EPI573194	HA	Korea, Republic of	2014-Mar-02	A/breeder chicken/Korea/H818/2014		Animal and Plant Quarantine Agency
EPI573195	HA	Korea, Republic of	2014-Mar-02	A/breeder chicken/Korea/H818/2014		Animal and Plant Quarantine Agency
EPI573192	HA	Korea, Republic of	2014-Feb-13	A/breeder chicken/Korea/H503/2014	Animal and Plant Quarantine Agency	Animal and Plant Quarantine Agency
EPI573242	HA	Korea, Republic of	2014-Mar-04	A/Common Teal/Korea/H844/2014		Animal and Plant Quarantine Agency
EPI573241	HA	Korea, Republic of	2014-Feb-17	A/breeder duck/Korea/H566/2014		Animal and Plant Quarantine Agency
EPI573240	HA	Korea, Republic of	2014-Feb-02	A/breeder duck/Korea/H345/2014		Animal and Plant Quarantine Agency
EPI573234	HA	Korea, Republic of	2014-Nov-15	A/broiler duck/Korea/H1864/2014		Animal and Plant Quarantine Agency
EPI573232	HA	Korea, Republic of	2014-Nov-07	A/broiler duck/Korea/H1840/2014		Animal and Plant Quarantine Agency
EPI573231	HA	Korea, Republic of	2014-Nov-07	A/broiler duck/Korea/H1839/2014		Animal and Plant Quarantine Agency
EPI573230	HA	Korea, Republic of	2014-Oct-27	A/broiler duck/Korea/H1803/2014		Animal and Plant Quarantine Agency
EPI573229	HA	Korea, Republic of	2014-Oct-11	A/broiler duck/Korea/H1763/2014		Animal and Plant Quarantine Agency
EPI573228	HA	Korea, Republic of	2014-Oct-05	A/broiler duck/Korea/H1755/2014		Animal and Plant Quarantine Agency
EPI573227	HA	Korea, Republic of	2014-Oct-02	A/breeder duck/Korea/H1752/2014		Animal and Plant Quarantine Agency
EPI573225	HA	Korea, Republic of	2014-Sep-30	A/broiler duck/Korea/H1745/2014		Animal and Plant Quarantine Agency
EPI573224	HA	Korea, Republic of	2014-Sep-25	A/broiler duck/Korea/H1739/2014		Animal and Plant Quarantine Agency
EPI573223	HA	Korea, Republic of	2014-Sep-25	A/broiler duck/Korea/H1734/2014		Animal and Plant Quarantine Agency
EPI573222	HA	Korea, Republic of	2014-Sep-25	A/broiler duck/Korea/H1733/2014		Animal and Plant Quarantine Agency
EPI573221	HA	Korea, Republic of	2014-Sep-24	A/broiler duck/Korea/H1731/2014		Animal and Plant Quarantine Agency
EPI573217	HA	Korea, Republic of	2014-Jul-28	A/broiler duck/Korea/H1685/2014		Animal and Plant Quarantine Agency
EPI573216	HA	Korea, Republic of	2014-Jul-25	A/broiler duck/Korea/H1683/2014		Animal and Plant Quarantine Agency
EPI573215	HA	Korea, Republic of	2014-Jun-26	A/breeder duck/Korea/H1596/2014		Animal and Plant Quarantine Agency
EPI573214	HA	Korea, Republic of	2014-Jun-25	A/broiler duck/Korea/H1582/2014		Animal and Plant Quarantine Agency
EPI573213	HA	Korea, Republic of	2014-Jun-16	A/broiler duck/Korea/H1556/2014		Animal and Plant Quarantine Agency
EPI573210	HA	Korea, Republic of	2014-May-20	A/broiler duck/Korea/H1414/2014		Animal and Plant Quarantine Agency
EPI573209	HA	Korea, Republic of	2014-May-20	A/broiler duck/Korea/H1413/2014		Animal and Plant Quarantine Agency
EPI573206	HA	Korea, Republic of	2014-May-04	A/breeder duck/Korea/H1343/2014		Animal and Plant Quarantine Agency
EPI573198	HA	Korea, Republic of	2014-Mar-10	A/broiler duck/Korea/H959/2014		Animal and Plant Quarantine Agency
EPI573196	HA	Korea, Republic of	2014-Feb-20	A/broiler duck/Korea/H651/2014		Animal and Plant Quarantine Agency
EPI573239	HA	Korea, Republic of	2014-Dec-01	A/mallard/Korea/H1924-6/2014		Animal and Plant Quarantine Agency
EPI573238	HA	Korea, Republic of	2014-Dec-19	A/mallard/Korea/H2003/2014		Animal and Plant Quarantine Agency
EPI573237	HA	Korea, Republic of	2014-Dec-18	A/mallard/Korea/H1991/2014		Animal and Plant Quarantine Agency
EPI573236	HA	Korea, Republic of	2014-Dec-16	A/spot-billed duck/Korea/H1981/2014		Animal and Plant Quarantine Agency
EPI573208	HA	Korea, Republic of	2014-May-08	A/gadwall/Korea/H1351/2014		Animal and Plant Quarantine Agency
